# Supplementary material for: An Innovative Arteriovenous (AV) Loop Breast Cancer Model Tailored for Cancer Research
Source: Bioengineering (Basel). 2022 Jun 27;9(7):280. doi: 10.3390/bioengineering9070280 (PMC9311974; doi:10.3390/bioengineering9070280)
Supplement: Supplementary file 1 [file bioengineering-09-00280-s001.zip]

Archive with 1 entries (1 files):
- bioengineering-1742407-supplementary.pdf
